# Supplementary material for: Transcriptome Analysis Reveals the Dynamic and Rapid Transcriptional Reprogramming Involved in Heat Stress and Identification of Heat Response Genes in Rice
Source: Int J Mol Sci. 2023 Sep 30;24(19):14802. doi: 10.3390/ijms241914802 (PMC10572967; doi:10.3390/ijms241914802)
Supplement: Supplementary file 1 [file ijms-24-14802-s001.zip]

Archive with 1 entries (1 files):
- ijms-2634923-supplementary.pdf
